# Supplementary material for: The effects of venlafaxine on depressive-like behaviors and gut microbiome in cuprizone-treated mice
Source: Front Psychiatry. 2024 Jun 3;15:1347867. doi: 10.3389/fpsyt.2024.1347867 (PMC11186413; doi:10.3389/fpsyt.2024.1347867)
Supplement: Supplementary Table 1 — Comparison of differences in microbial communities at different levels among three groups. [file Table_1.xls]

## Sheet: LEFSE分析3组表格.xls
Supplementary Table 1. Comparison of differences in microbial communities at different levels among three groups
feature	level	log_hm	class_hm	LDA score	p value
Bacteria.Firmicutes.Bacilli.Lactobacillales.Leuconostocaceae	Family	1.93843	Control	2.44644	0.0236186
Bacteria.Bacteroidetes.Bacteroidia.Bacteroidales.Rikenellaceae	Family	4.61174	Control	4.17875	0.000916601
Bacteria.Firmicutes.Clostridia.Clostridiales.Clostridiaceae_1	Family	2.69578	Control	2.45449	0.0029147
Bacteria.Bacteroidetes.Bacteroidia.Bacteroidales.Marinifilaceae	Family	4.0046	Control	3.57242	0.00641554
Bacteria.Actinobacteria.Actinobacteria.Propionibacteriales.Nocardioidaceae	Family	1.70549	Control	2.74951	0.0196121
Bacteria.Proteobacteria.Gammaproteobacteria.Betaproteobacteriales.Methylophilaceae	Family	1.13027	Control	2.81077	0.00321867
Bacteria.Bacteroidetes.Bacteroidia.Bacteroidales.Prevotellaceae.Prevotellaceae_UCG_001	Genus	4.34533	Control	4.05046	1.67e-05
Bacteria.Firmicutes.Erysipelotrichia.Erysipelotrichales.Erysipelotrichaceae.Ileibacterium	Genus	2.36116	Control	2.18211	0.00846249
Bacteria.Firmicutes.Clostridia.Clostridiales.Lachnospiraceae.Blautia	Genus	3.99168	Control	3.50685	0.0211361
Bacteria.Firmicutes.Clostridia.Clostridiales.Clostridiaceae_1.Candidatus_Arthromitus	Genus	2.37216	Control	2.31476	0.000159267
Bacteria.Bacteroidetes.Bacteroidia.Bacteroidales.Muribaculaceae.Muribaculum	Genus	4.27626	Control	3.90233	0.000726627
Bacteria.Proteobacteria.Gammaproteobacteria.Betaproteobacteriales.Methylophilaceae.Methylotenera	Genus	1.13027	Control	2.81056	0.00321867
Bacteria.Proteobacteria.Deltaproteobacteria.Desulfovibrionales.Desulfovibrionaceae.Desulfovibrio	Genus	4.1295	Control	3.74426	0.000423714
Bacteria.Bacteroidetes.Bacteroidia.Bacteroidales.Rikenellaceae.Rikenella	Genus	3.59975	Control	3.17777	0.000277146
Bacteria.Bacteroidetes.Bacteroidia.Bacteroidales.Marinifilaceae.Odoribacter	Genus	4.0046	Control	3.57242	0.00641554
Bacteria.Bacteroidetes.Bacteroidia.Bacteroidales.Rikenellaceae.Alistipes	Genus	4.47835	Control	4.09112	0.00134466
Bacteria.Actinobacteria.Actinobacteria.Propionibacteriales.Nocardioidaceae.Nocardioides	Genus	1.51758	Control	2.46502	0.0379353
Bacteria.Firmicutes.Erysipelotrichia	Class	4.84983	CPZ	4.43376	0.00232688
Bacteria.Cyanobacteria.Melainabacteria	Class	3.47969	CPZ	3.09612	0.00191001
Bacteria.Firmicutes.Erysipelotrichia.Erysipelotrichales.Erysipelotrichaceae	Family	4.84983	CPZ	4.43376	0.00232688
Bacteria.Tenericutes.Mollicutes.Mycoplasmatales.Mycoplasmataceae	Family	2.33348	CPZ	2.13144	0.00764658
Bacteria.Firmicutes.Clostridia.Clostridiales.Family_XIII	Family	3.38616	CPZ	2.96743	0.00397648
Bacteria.Firmicutes.Clostridia.Clostridiales.Ruminococcaceae.Ruminococcus_1	Genus	3.83962	CPZ	3.48686	0.00120498
Bacteria.Firmicutes.Erysipelotrichia.Erysipelotrichales.Erysipelotrichaceae.Candidatus_Stoquefichus	Genus	3.17249	CPZ	2.80064	0.00387869
Bacteria.Firmicutes.Clostridia.Clostridiales.Lachnospiraceae.Lachnospiraceae_FCS020_group	Genus	2.41243	CPZ	2.38777	0.0277012
Bacteria.Firmicutes.Erysipelotrichia.Erysipelotrichales.Erysipelotrichaceae.Erysipelatoclostridium	Genus	3.67399	CPZ	3.27477	0.00145853
Bacteria.Firmicutes.Clostridia.Clostridiales.Lachnospiraceae.A2	Genus	3.08176	CPZ	2.75254	0.0015161
Bacteria.Proteobacteria.Gammaproteobacteria.Betaproteobacteriales.Burkholderiaceae.Parasutterella	Genus	4.08459	CPZ	3.68891	0.00237542
Bacteria.Firmicutes.Clostridia.Clostridiales.Lachnospiraceae.Eubacterium_ventriosum_group	Genus	3.43768	CPZ	3.08634	7.58e-05
Bacteria.Firmicutes.Clostridia.Clostridiales.Lachnospiraceae.Eubacterium_fissicatena_group	Genus	3.52294	CPZ	3.21024	0.000646126
Bacteria.Firmicutes.Clostridia.Clostridiales.Ruminococcaceae.Candidatus_Soleaferrea	Genus	1.78098	CPZ	2.42878	0.0273001
Bacteria.Tenericutes.Mollicutes.Mycoplasmatales.Mycoplasmataceae.Ureaplasma	Genus	2.33348	CPZ	2.13166	0.00764658
Bacteria.Firmicutes.Negativicutes.Selenomonadales.Veillonellaceae.Acetonema	Genus	1.21619	CPZ	2.75597	0.0402901
Bacteria.Firmicutes.Clostridia.Clostridiales.Ruminococcaceae.Ruminococcaceae_UCG_007	Genus	2.13679	CPZ	2.30093	0.00342371
Bacteria.Bacteroidetes.Bacteroidia.Flavobacteriales.Weeksellaceae.Bergeyella	Genus	1.3251	CPZ	2.73028	0.0402901
Bacteria.Firmicutes.Clostridia.Clostridiales.Ruminococcaceae.Ruminiclostridium_6	Genus	3.12146	CPZ	2.70387	0.0254847
Bacteria.Firmicutes.Erysipelotrichia.Erysipelotrichales.Erysipelotrichaceae.Allobaculum	Genus	4.27991	CPZ	3.88043	0.0272182
Bacteria.Firmicutes.Erysipelotrichia.Erysipelotrichales.Erysipelotrichaceae.Dubosiella	Genus	4.60089	CPZ	4.24606	0.00181628
Bacteria.Firmicutes.Clostridia.Clostridiales.Family_XIII.Eubacterium_nodatum_group	Genus	3.05881	CPZ	2.70237	0.00176352
Bacteria.Cyanobacteria.Melainabacteria.Gastranaerophilales	Order	3.47969	CPZ	3.09612	0.00191001
Bacteria.Firmicutes.Erysipelotrichia.Erysipelotrichales	Order	4.84983	CPZ	4.43376	0.00232688
Bacteria.Proteobacteria.Alphaproteobacteria.Rhodospirillales	Order	2.67072	CPZ	2.3278	0.0285739
Bacteria.Tenericutes.Mollicutes.Mycoplasmatales	Order	2.33348	CPZ	2.13205	0.00764658
Bacteria.Cyanobacteria	Phylum	3.5064	CPZ	3.07319	0.0118723
Bacteria.Firmicutes.Bacilli	Class	5.15154	CPZ+Ven	4.39646	0.0414517
Bacteria.Actinobacteria.Acidimicrobiia	Class	1.68314	CPZ+Ven	3.15588	0.0402901
Bacteria.Spirochaetes.Spirochaetia	Class	1.22552	CPZ+Ven	2.45082	0.0402901
Bacteria.Actinobacteria.Actinobacteria	Class	4.37918	CPZ+Ven	3.99426	0.023134
Bacteria.Verrucomicrobia.Verrucomicrobiae	Class	3.57221	CPZ+Ven	3.21599	0.000199182
Bacteria.Epsilonbacteraeota.Campylobacteria	Class	4.04473	CPZ+Ven	3.75145	0.00021109
Bacteria.Firmicutes.Bacilli.Lactobacillales.Streptococcaceae	Family	2.94588	CPZ+Ven	2.53188	0.0119183
Bacteria.Verrucomicrobia.Verrucomicrobiae.Verrucomicrobiales.Akkermansiaceae	Family	3.57221	CPZ+Ven	3.21599	0.000199182
Bacteria.Actinobacteria.Acidimicrobiia.Microtrichales.Iamiaceae	Family	1.67436	CPZ+Ven	3.17746	0.0402901
Bacteria.Actinobacteria.Actinobacteria.Bifidobacteriales.Bifidobacteriaceae	Family	4.31784	CPZ+Ven	3.97833	0.00155574
Bacteria.Dependentiae.Babeliae.Babeliales.Vermiphilaceae	Family	1.56628	CPZ+Ven	2.82969	0.0402901
Bacteria.Spirochaetes.Spirochaetia.Spirochaetales.Spirochaetaceae	Family	1.22552	CPZ+Ven	2.46665	0.0402901
Bacteria.Epsilonbacteraeota.Campylobacteria.Campylobacterales.Helicobacteraceae	Family	4.04473	CPZ+Ven	3.75145	0.00021109
Bacteria.Proteobacteria.Alphaproteobacteria.Sphingomonadales.Sphingomonadaceae	Family	2.98208	CPZ+Ven	2.47872	0.0383636
Bacteria.Actinobacteria.Coriobacteriia.Coriobacteriales.Atopobiaceae	Family	3.50513	CPZ+Ven	3.10182	0.031369
Bacteria.Firmicutes.Bacilli.Lactobacillales.Lactobacillaceae	Family	5.14215	CPZ+Ven	4.38947	0.0419901
Bacteria.Proteobacteria.Gammaproteobacteria.Betaproteobacteriales.Nitrosomonadaceae	Family	1.78463	CPZ+Ven	3.07531	0.0118774
Bacteria.Firmicutes.Bacilli.Lactobacillales.Streptococcaceae.Streptococcus	Genus	2.92584	CPZ+Ven	2.52772	0.00926936
Bacteria.Actinobacteria.Coriobacteriia.Coriobacteriales.Atopobiaceae.Coriobacteriaceae_UCG_002	Genus	3.50513	CPZ+Ven	3.10182	0.031369
Bacteria.Firmicutes.Clostridia.Clostridiales.Ruminococcaceae.UBA1819	Genus	3.20135	CPZ+Ven	2.89053	0.00661732
Bacteria.Proteobacteria.Alphaproteobacteria.Sphingomonadales.Sphingomonadaceae.Sphingomonas	Genus	2.76004	CPZ+Ven	2.33799	0.0208113
Bacteria.Actinobacteria.Actinobacteria.Bifidobacteriales.Bifidobacteriaceae.Bifidobacterium	Genus	4.31784	CPZ+Ven	3.97833	0.00155574
Bacteria.Firmicutes.Bacilli.Lactobacillales.Lactobacillaceae.Lactobacillus	Genus	5.14201	CPZ+Ven	4.38814	0.0419901
Bacteria.Proteobacteria.Gammaproteobacteria.Betaproteobacteriales.Nitrosomonadaceae.MND1	Genus	1.5027	CPZ+Ven	3.28717	0.0402901
Bacteria.Firmicutes.Clostridia.Clostridiales.Lachnospiraceae.GCA_900066575	Genus	3.79701	CPZ+Ven	3.44508	0.00124449
Bacteria.Epsilonbacteraeota.Campylobacteria.Campylobacterales.Helicobacteraceae.Helicobacter	Genus	4.04473	CPZ+Ven	3.75145	0.00021109
Bacteria.Actinobacteria.Acidimicrobiia.Microtrichales.Iamiaceae.Iamia	Genus	1.67436	CPZ+Ven	3.13203	0.0402901
Bacteria.Firmicutes.Clostridia.Clostridiales.Lachnospiraceae.Lachnoclostridium	Genus	3.93639	CPZ+Ven	3.45611	0.0303341
Bacteria.Actinobacteria.Coriobacteriia.Coriobacteriales.Eggerthellaceae.Gordonibacter	Genus	2.41665	CPZ+Ven	2.28406	0.00423039
Bacteria.Firmicutes.Clostridia.Clostridiales.Lachnospiraceae.Eubacterium_xylanophilum_group	Genus	3.58192	CPZ+Ven	3.17718	0.00952159
Bacteria.Verrucomicrobia.Verrucomicrobiae.Verrucomicrobiales.Akkermansiaceae.Akkermansia	Genus	3.57221	CPZ+Ven	3.21599	0.000199182
Bacteria.Firmicutes.Clostridia.Clostridiales.Lachnospiraceae.Lachnospiraceae_UCG_006	Genus	3.71477	CPZ+Ven	3.32013	0.00115624
Bacteria.Actinobacteria.Acidimicrobiia.Microtrichales	Order	1.68314	CPZ+Ven	3.20045	0.0402901
Bacteria.Actinobacteria.Actinobacteria.Bifidobacteriales	Order	4.31784	CPZ+Ven	3.97833	0.00155574
Bacteria.Spirochaetes.Spirochaetia.Spirochaetales	Order	1.22552	CPZ+Ven	2.45339	0.0402901
Bacteria.Proteobacteria.Alphaproteobacteria.Sphingomonadales	Order	2.98208	CPZ+Ven	2.47872	0.0383636
Bacteria.Firmicutes.Bacilli.Lactobacillales	Order	5.14541	CPZ+Ven	4.39017	0.0414517
Bacteria.Verrucomicrobia.Verrucomicrobiae.Verrucomicrobiales	Order	3.57221	CPZ+Ven	3.21599	0.000199182
Bacteria.Epsilonbacteraeota.Campylobacteria.Campylobacterales	Order	4.04473	CPZ+Ven	3.75145	0.00021109
Bacteria.Spirochaetes	Phylum	1.22552	CPZ+Ven	2.47985	0.0402901
Bacteria.Verrucomicrobia	Phylum	3.57221	CPZ+Ven	3.21599	0.000199182
Bacteria.Epsilonbacteraeota	Phylum	4.04473	CPZ+Ven	3.75145	0.00021109
